# Supplementary material for: Diversity of Cytospora Species Associated with Trunk Diseases of Prunus persica (Peach) in Northern China
Source: J Fungi (Basel). 2024 Dec 5;10(12):843. doi: 10.3390/jof10120843 (PMC11678414; doi:10.3390/jof10120843)
Supplement: Supplementary file 1 [file jof-10-00843-s001.zip]

Archive with 3 entries (3 files):
- Supplementary Materials-Table S1.pdf
- Supplementary Materials-Table S2.pdf
- Supplementary Materials-Table S3.pdf
